# Supplementary material for: Cultural probes for environmental education: Designing learning materials to engage children and teenagers with local biodiversity
Source: PLoS One. 2022 Feb 10;17(2):e0262853. doi: 10.1371/journal.pone.0262853 (PMC8830674; doi:10.1371/journal.pone.0262853)
Supplement: S1 Dataset — (XLSX) [file pone.0262853.s001.xlsx]

## Sheet: Questions(Trail activity)
Quesion_ID	Group_ID	Age_Group	Station_activity	Question_Tokens	Original_Question (PT)	Reformulated_Question (PT)	Type of approach	Orientation
1	GSB8	Older adolescents	Hear the forest	How are … and … similar?	Em que é que o som e a natureza se assemelham?	Unquotable	Unquotable	Unquotable
2	GL4	Younger adolescents	The mystery of water	Explain why…	Explica porque é que?	Unquotable	Unquotable	Unquotable
3	GL4	Younger adolescents	The smells of the forest	What would happen if …?	O que é que acontece se misturarmos os dois cheiros?	Unquotable	Unquotable	Unquotable
4	GL2	Younger adolescents	Who lives here?	Why is … important?	Porque é importante?	Unquotable	Unquotable	Unquotable
5	GSB8	Older adolescents	Hear the forest	Without the use of a token	A natureza é agradável?	Porque é que a natureza é agradável?	Productive	External
6	GSB2	Younger adolescents	Who lives here?	Without the use of a token	As plantas escolhem o seu habitat natural?	As plantas "escolhem" o seu habitat natural?	Productive	External
7	GSB9	Older adolescents	Where are the animals?	How could … be used to …?	Como é que a água da lagoa poderia ser usada?	Como é que a água da lagoa poderia ser usada?	Productive	External
8	GL3	Younger adolescents	Help the forest	Without the use of a token	O que é que esta planta [conteira] faz para retirar o espaço às outras?	Como é que a conteira (coquilho ou roca-da-velha) retira espaço às outras plantas?	Productive	External
9	GL3	Younger adolescents	Help the forest	Explain how…	Como é que esta planta [conteira] veio para a ilha Terceira?	Como é que a conteira (coquilho ou roca-da-velha) veio para a ilha Terceira?	Productive	External
10	GSB3	Younger adolescents	Where am I?	Explain how…	Explica como se forma uma lagoa.	Como é que as lagoas se formam?	Productive	External
11	GSB2	Younger adolescents	Help the forest	Explain how…	Como é que as plantas invasoras chegaram aqui?	Como é que as plantas invasoras chegaram aqui?	Productive	External
12	GSB2	Younger adolescents	The smells of the forest	Explain how…	Explica como é que as plantas têm cheiro	Como é que as plantas têm cheiro?	Productive	External
13	GSB8	Older adolescents	Where are the animals?	Explain how…	Explica como é que os animais se adaptam a este clima?	Como é que os animais se adaptaram a este clima?	Productive	External
14	GSB8	Older adolescents	Travel in time	Explain how…	Explica como é que podemos preservar o meio ambiente?	Como é que podemos preservar o meio ambiente?	Productive	External
15	GSB9	Older adolescents	Travel in time	Explain how…	Explica como é que a erupção aconteceu?	Como é que se deu a erupção vulcânica dos Mistérios Negros?	Productive	External
16	GL9	Older adolescents	Travel in time	Explain how…	Explica como é que se formou a explosão dos Mistérios Negros	Como é que se deu a erupção vulcânica dos Mistérios Negros?	Productive	External
17	GSB2	Younger adolescents	Where am I?	Explain how…	Como é que se formou a lagoa?	Como é que se formou esta lagoa?	Productive	External
18	GSB1	Younger adolescents	Where am I?	Explain how…	Como se criou esta lagoa?	Como é que se formou esta lagoa?	Productive	External
19	GL3	Younger adolescents	Where am I?	Explain how…	Explica como é que se formou esta lagoa.	Como é que se formou esta lagoa?	Productive	External
20	GL2	Younger adolescents	Help the forest	Without the use of a token	Qual é a origem do coquilho?	De onde vem o conteira (coquilho ou roca-da-velha)?	Productive	External
21	GL9	Older adolescents	Manager for 10 min.	Describe … in your own words.	Usando as tuas próprias palavras descreve a beleza da lagoa.	Descreve a beleza da lagoa.	Productive	External
22	GSB1	Younger adolescents	Who lives here?	Describe … in your own words.	Usando as tuas próprias palavras descreve a planta [X].	Descreve a conteira (coquilho ou roca-da-velha).	Strategic	Strategic
23	GL4	Younger adolescents	Who lives here?	Describe … in your own words.	Usando as tuas próprias palavras descreve a erva seca.	Descreve a erva seca.	Strategic	Strategic
24	GL3	Younger adolescents	Where am I?	Describe … in your own words.	Usando as tuas próprias palavras descreve a lagoa	Descreve a lagoa.	Strategic	Strategic
25	GL7	Older adolescents	Where are the animals?	Describe … in your own words.	Usando as tuas palavras descreve a natureza	Descreve a natureza.	Productive	External
26	GL1	Younger adolescents	Who lives here?	Describe … in your own words.	Usando as tuas palavras descreve o cedro do mato	Descreve o cedro-do-mato.	Strategic	Strategic
27	GL2	Younger adolescents	The smells of the forest	Describe … in your own words.	Usando as tuas próprias palavras descreve o cedro do mato	Descreve o cedro-do-mato.	Strategic	Strategic
28	GL3	Younger adolescents	The smells of the forest	Describe … in your own words.	Usando as tuas próprias palavras descreve o cheiro do cedro do mato	Descreve o cedro-do-mato.	Strategic	Strategic
29	GSB3	Younger adolescents	The smells of the forest	Describe … in your own words.	Usando as tuas próprias palavras descreve o cheiro a madeira	Descreve o cheiro da madeira.	Strategic	Strategic
30	GSB2	Younger adolescents	The smells of the forest	Describe … in your own words.	Usando as tuas próprias palavras descreve o cheiro das plantas	Descreve o cheiro das plantas.	Strategic	Strategic
31	GL1	Younger adolescents	The smells of the forest	What would happen if …?	O que é que acontece se cortarmos o cedro do mato, qual o cheiro?	Descreve o cheiro do cedro-do-mato.	Productive	External
32	GL8	Older adolescents	Where are the animals?	Describe … in your own words.	Usando as tuas próprias palavras descreve o fundo da lagoa	Descreve o fundo da lagoa tal como o imaginas.	Productive	External
33	GL2	Younger adolescents	Where am I?	Describe … in your own words.	Descreve a estação.	Descreve o que vês no Trilho dos Mistérios Negros.	Strategic	Strategic
34	GSB9	Older adolescents	Hear the forest	Describe … in your own words.	Usando as tuas próprias palavras descreve o som da natureza.	Descreve os sons da natureza.	Strategic	Strategic
35	GL9	Older adolescents	Hear the forest	Describe … in your own words.	Usando as tuas próprias palavras descreve os sons da natureza.	Descreve os sons da natureza.	Strategic	Strategic
36	GSB3	Younger adolescents	Who lives here?	Describe … in your own words.	Usando as tuas próprias palavras descreve quem mora aqui.	Descreve quem mora nos arbustos de rapa (Caluna).	Strategic	Strategic
37	GSB1	Younger adolescents	The smells of the forest	How do … and … differ?	Em que é que a natureza e o campo se diferem?	Em que é que a natureza e o campo diferem?	Productive	External
38	GSB9	Older adolescents	Touch and feel	How do … and … differ?	Em que é que as árvores diferem dos musgos?	Em que é que as árvores e os musgos diferem?	Productive	External
39	GL2	Younger adolescents	The smells of the forest	How are … and … similar?	Em que é que o cedro do mato e a criptoméria se assemelham?	Em que é que o cedro-do-mato e a criptoméria se assemelham?	Productive	External
40	GL4	Younger adolescents	Who lives here?	How do … and … differ?	Em que é que o feto e o musgão diferem?	Em que é que o feto e o musgão diferem?	Strategic	Strategic
41	GL1	Younger adolescents	The mystery of water	How are … and … similar?	Em que é que o musgão e a criptoméria se assemelham?	Em que é que o musgão e a criptoméria se assemelham?	Productive	External
42	GSB3	Younger adolescents	The mystery of water	How are … and … similar?	Porque é que é o musgão e a criptoméria se assemelham?	Em que é que o musgão e a criptoméria se assemelham?	Productive	External
43	GL9	Older adolescents	Touch and feel	How are … and … similar?	Em que é que os musgos e os fetos se assemelham?	Em que é que os musgos e os fetos se assemelham?	Productive	External
44	GSB9	Older adolescents	Hear the forest	How do … and … differ?	Em que é que os sons da natureza diferem dos sons da cidade?	Em que é que os sons da natureza diferem dos sons da cidade?	Productive	External
45	GL8	Older adolescents	Hear the forest	Explain why…	Explica porque é que é importante a existência de muitas florestas?	Explica porque é que a existência das florestas é importante?	Productive	External
46	GSB3	Younger adolescents	The smells of the forest	Explain why…	Explica porque cheira a madeira.	Explica porque é que cheira a madeira neste trilho.	Strategic	Strategic
47	GL1	Younger adolescents	Create your park	What would happen if …?	O que acontece se não preservarmos as plantas?	O que acontecerá se não preservarmos as plantas?	Productive	External
48	GSB3	Younger adolescents	Who lives here?	What would happen if …?	O que aconteceria se não houvesse estas espécies [salva, criptoméria, caluna]?	O que aconteceria se a criptoméria desaparecesse? E se desaparecesse a rapa (caluna)?	Productive	External
49	GL5	Younger adolescents	Who lives here?	What would happen if …?	O que aconteceria se a natureza morresse?	O que aconteceria se a natureza morresse?	Productive	External
50	GSB8	Older adolescents	Lime-Green-Bud-Green	What would happen if …?	O que aconteceria se não houvesse tons de verde?	O que aconteceria se não existissem vários tons de verde?	Strategic	Strategic
51	GL8	Older adolescents	Travel in time	What would happen if …?	O que é que aconteceria se voltássemos a ter o mesmo panorama que em 1769?	Como que é que, atualmente, poderíamos lidar com as transformações geradas por uma nova erupção vulcânica no Trilho dos Mistérios Negros?	Productive	External
52	GL9	Older adolescents	Hear the forest	What would happen if …?	O que é que aconteceria se não existisse uma grande diversidade de plantas?	O que é que aconteceria se a diversidade de plantas não fosse grande?	Productive	External
53	GSB7	Older adolescents	Travel in time	What would happen if …?	O que aconteceria se a vegetação acabasse?	O que é que aconteceria se as plantas morressem?	Productive	External
54	GL7	Older adolescents	Touch and feel	What would happen if …?	O que é que aconteceria se as plantas morressem?	O que é que aconteceria se as plantas morressem?	Productive	External
55	GL8	Older adolescents	Touch and feel	What would happen if …?	O que é que aconteceria se deixasse de existir musgo?	O que é que aconteceria se deixasse de existir musgo?	Productive	External
56	GL1	Younger adolescents	Help the forest	What would happen if …?	O que é que aconteceria se tirassemos essas plantas invasoras?	O que é que aconteceria se eliminássemos todas as plantas invasoras?	Productive	External
57	GL3	Younger adolescents	Create your park	What would happen if …?	O que é que aconteceria se não existissem áreas protegidas?	O que é que aconteceria se não existissem áreas protegidas?	Productive	External
58	GL4	Younger adolescents	Create your park	What would happen if …?	O que é que aconteceria se não tivéssemos conservado o cedro do mato?	O que é que aconteceria se não tivéssemos conservado o cedro-do-mato?	Productive	External
59	GL9	Older adolescents	Where are the animals?	What would happen if …?	O que é que aconteceria se os insetos desaparecessem?	O que é que aconteceria se os insetos desaparecessem?	Productive	External
60	GL4	Younger adolescents	The smells of the forest	What does … mean?	O que é que significa cedro do mato?	O que é um cedro-do-mato?	Productive	External
61	GL4	Younger adolescents	Help the forest	What does … mean?	O que é que significa coquilho?	O que é uma conteira (coquilho ou roca-da-velha)?	Productive	External
62	GSB3	Younger adolescents	Create your park	What does … mean?	O que significa uma reserva?	O que é uma "reserva"?	Productive	External
63	GL3	Younger adolescents	Create your park	Describe … in your own words.	Explica por palavras tuas, descreve o que é uma zona delimitida	O que é uma "zona protegida"?	Productive	External
64	GSB8	Older adolescents	Manager for 10 min.	What does … mean?	O que é que significa "zonas protegidas"?	O que é uma "zona protegida"?	Productive	External
65	GL2	Younger adolescents	The mystery of water	What does … mean?	O que significa criptoméria?	O que é uma criptoméria?	Strategic	Strategic
66	GSB9	Older adolescents	Manager for 10 min.	What does … mean?	O que é que significa lagoa?	O que é uma lagoa?	Productive	External
67	GSB3	Younger adolescents	Where am I?	What does … mean?	O que significa lagoa?	O que é uma lagoa?	Productive	External
68	GSB2	Younger adolescents	Help the forest	What does … mean?	O que é que significa uma planta invasora?	O que é uma planta invasora?	Productive	External
69	GSB9	Older adolescents	Where are the animals?	Why is … important?	Porque é que é importante o clima da região ter certas características?	Porque é que é importante o clima da região ter as características que tem?	Productive	External
70	GSB9	Older adolescents	Lime-Green-Bud-Green	How are … and … similar?	Em que é que as diferentes vegetações se assemelham?	O que há de comum entre os diferentes tipos de vegetação?	Productive	External
71	GSB3	Younger adolescents	Help the forest	Explain how…	Explica como é que se ajuda a floresta	O que posso fazer para ajudar a floresta?	Productive	External
72	GL9	Older adolescents	Touch and feel	What does … mean?	O que é que significa biodiversidade?	O que significa "biodiversidade"?	Productive	Internal
73	GL8	Older adolescents	Travel in time	What does … mean?	O que é que significa vulcanismo?	O que significa "vulcanismo"?	Productive	External
74	GL5	Younger adolescents	Create your park	What does … mean?	O que significa conservar?	O que significa conservar?	Productive	External
75	GL9	Older adolescents	Manager for 10 min.	How could … be used to …?	Como é que a lagoa poderia ser utilizada para atividades?	Para que atividades poderíamos utilizar a lagoa?	Productive	External
76	GSB1	Younger adolescents	Where am I?	How could … be used to …?	Como é que esta lagoa poderia ser usada para a nossa vida?	Para que atividades poderíamos utilizar a lagoa?	Productive	External
77	GL1	Younger adolescents	The mystery of water	Why is … important?	Porque é que é importante espremer o musgão?	Para que é que serve espremer o musgão?	Strategic	Strategic
78	GL9	Older adolescents	Lime-Green-Bud-Green	Why is … important?	Porque é que é importante a cor das plantas?	Para que serve a cor das plantas?	Productive	External
79	GL2	Younger adolescents	Create your park	Explain why…	Porque devemos de proteger o cedro do mato?	Porque devemos de proteger o cedro-do-mato?	Productive	External
80	GSB7	Older adolescents	Travel in time	Why is … important?	Porque é importante a vegetação existir?	Porque é importante existir vegetação?	Productive	External
81	GL5	Younger adolescents	Where am I?	Why is … important?	Porque é importante não cortarmos as raízes das plantas?	Porque é importante não cortarmos as raízes das plantas?	Productive	External
82	GL7	Older adolescents	Lime-Green-Bud-Green	Explain why…	Porque "verde" é a cor mais existente no meio natural?	Porque é que "verde" é a cor dominante na natureza?	Productive	External
83	GSB1	Younger adolescents	The smells of the forest	Why is … important?	Porque é que é importante a biodiversidade?	Porque é que a biodiversidade é importante?	Productive	Internal
84	GL4	Younger adolescents	Help the forest	Explain why…	Porque é que esta planta [conteira] é comestível?	Porque é que a conteira (coquilho) é comestível?	Productive	External
85	GL3	Younger adolescents	The mystery of water	Why is … important?	Porque é importante a criptoméria?	Porque é que a criptoméria é importante?	Productive	External
86	GL8	Older adolescents	Touch and feel	Why is … important?	Porque é que é importante a existência dos musgos?	Porque é que a existência de musgos é importante?	Productive	External
87	GL1	Younger adolescents	Where am I?	What does … mean?	O que é que significa Lagoinha do Vale Fundo?	Porque é que a lagoa dos Mistérios Negros se chama "Lagoinha do Vale Fundo"?	Productive	External
88	GL4	Younger adolescents	Where am I?	What does … mean?	O que é que significa vale fundo?	Porque é que a lagoa dos Mistérios Negros se chama "Lagoinha do Vale Fundo"?	Productive	External
89	GL4	Younger adolescents	Where am I?	Explain why…	Explica porque é que a lagoa está no fundo?	Porque é que a lagoa está na parte mais funda do trilho?	Productive	External
90	GSB1	Younger adolescents	The mystery of water	Why is … important?	Porque é que a natureza é importante?	Porque é que a natureza é importante?	Productive	Internal
91	GSB2	Younger adolescents	Create your park	Explain why…	Porque é que a natureza não é toda preservada?	Porque é que a natureza não é toda preservada?	Productive	External
92	GL7	Older adolescents	Touch and feel	Explain why…	Porque é que a natureza necessita de musgos, fetos e árvores?	Porque é que a natureza necessita de musgos, fetos e árvores?	Productive	External
93	GL1	Younger adolescents	Where am I?	Explain why…	Explica porque é importante a reciclagem do lixo.	Porque é que a reciclagem é importante?	Productive	Internal
94	GL3	Younger adolescents	The smells of the forest	Explain how…	Explica como é que em tantos cheiros uns destacam-se mais.	Porque é que alguns cheiros são mais fortes do que outros?	Productive	External
95	GSB7	Older adolescents	Touch and feel	Explain how…	Como é que as cascas das árvores são moles?	Porque é que as cascas de algumas árvores são moles?	Productive	External
96	GL8	Older adolescents	Manager for 10 min.	Why is … important?	Porque é importante a existência de lagoas?	Porque é que as lagoas são importantes?	Productive	External
97	GL9	Older adolescents	Where are the animals?	Why is … important?	Porque é que as lagoas são importantes?	Porque é que as lagoas são importantes?	Productive	External
98	GL7	Older adolescents	Manager for 10 min.	Why is … important?	Porque é que uma lagoa é importante?	Porque é que as lagoas são importantes?	Productive	External
99	GL5	Younger adolescents	The smells of the forest	Explain how…	Como são criadas as cores e os cheiros das plantas?	Porque é que as plantas possuem cores e cheiros?	Productive	External
100	GL3	Younger adolescents	Who lives here?	Why is … important?	Porque é que as plantas são importantes neste lugar?	Porque é que as plantas são importantes nos Mistérios Negros?	Productive	External
101	GSB9	Older adolescents	Lime-Green-Bud-Green	What does … mean?	O que é que significa o tom verde nas plantas?	Porque é que as plantas são verdes?	Productive	External
102	GL5	Younger adolescents	The smells of the forest	Explain why…	Porque as plantas têm cheiro?	Porque é que as plantas têm cheiro?	Productive	External
103	GSB3	Younger adolescents	Create your park	Explain why…	Explica porque é que é importante as reservas	Porque é que as reservas são importantes?	Productive	External
104	GSB1	Younger adolescents	Who lives here?	Explain why…	Porque é que cada planta tem o seu nome?	Porque é que cada planta tem o seu nome?	Productive	External
105	GL2	Younger adolescents	Create your park	Explain why…	Porque é que devemos ter áreas protegidas na floresta?	Porque é que devemos ter áreas protegidas na floresta?	Productive	External
106	GSB3	Younger adolescents	Help the forest	Why is … important?	Porque é que é importante ajudar a floresta?	Porque é que é importante ajudar a floresta?	Productive	External
107	GSB9	Older adolescents	Touch and feel	Why is … important?	Porque é que é importante a realização de trilhos?	Porque é que é importante andarmos em trilhos?	Productive	External
108	GSB2	Younger adolescents	The mystery of water	Why is … important?	Porque é que é importante as plantas absorverem água?	Porque é que é importante as plantas absorverem água?	Productive	External
109	GL5	Younger adolescents	Create your park	Why is … important?	Porque é importante conservar?	Porque é que é importante conservar a natureza?	Productive	External
110	GSB2	Younger adolescents	Where am I?	Why is … important?	Porque é importante a conservação de lagoas?	Porque é que é importante conservar as lagoas?	Productive	External
111	GL1	Younger adolescents	Help the forest	Why is … important?	Porque é importante tirá-las [plantas invasoras]?	Porque é que é importante eliminarmos as plantas invasoras?	Productive	External
112	GSB1	Younger adolescents	Help the forest	Why is … important?	Porque é que é importante eliminarmos as plantas invasoras?	Porque é que é importante eliminarmos as plantas invasoras?	Productive	External
113	GL7	Older adolescents	Hear the forest	Why is … important?	Porque é que é importante fazermos silêncio para ouvirmos a natureza?	Porque é que é importante fazer silêncio para ouvir a natureza?	Productive	External
114	GSB8	Older adolescents	Where are the animals?	Why is … important?	Porque é que é importante haver diversidade de animais?	Porque é que é importante haver diversidade de animais?	Productive	External
115	GL1	Younger adolescents	Create your park	Why is … important?	Porque é que é importante não estragar as matas?	Porque é que é importante não estragar as matas?	Productive	External
116	GL5	Younger adolescents	Who lives here?	Why is … important?	Porque é importante não poluir?	Porque é que é importante não poluir?	Productive	Internal
117	GSB2	Younger adolescents	Who lives here?	Why is … important?	Porque é importante preservar o local onde vivem as plantas?	Porque é que é importante preservar a natureza?	Productive	External
118	GSB2	Younger adolescents	Create your park	Explain why…	Porque é que a natureza tem de ser preservada?	Porque é que é importante preservar a natureza?	Productive	External
119	GSB9	Older adolescents	Travel in time	Why is … important?	Porque é que é importante preservar a natureza?	Porque é que é importante preservar a natureza?	Productive	External
120	GSB8	Older adolescents	Touch and feel	Why is … important?	Porque é importante proteger estas espécies [musgos, fetos, árvores]?	Porque é que é importante proteger as plantas?	Productive	External
121	GSB8	Older adolescents	Travel in time	Why is … important?	Porque é que é importante proteger o ambiente?	Porque é que é importante proteger o ambiente?	Productive	Internal
122	GL4	Younger adolescents	Create your park	Why is … important?	Porque é que é importante respeitar a natureza?	Porque é que é importante respeitar a natureza?	Strategic	Strategic
123	GL5	Younger adolescents	Help the forest	Why is … important?	Porque é importante retirarmos [as espécies invasoras] da natureza?	Porque é que é importante retirarmos as espécies invasoras da natureza?	Productive	External
124	GL5	Younger adolescents	The mystery of water	Why is … important?	Porque é que é importante sabermos se tem água ou não?	Porque é que é importante sabermos se as plantas têm água ou não?	Productive	External
125	GL5	Younger adolescents	Where am I?	Explain why…	Explica porque existe água não potável na natureza.	Porque é que existe água não potável na natureza?	Productive	External
126	GL8	Older adolescents	Where are the animals?	Explain why…	Explica porque é importante a existência de biodiversidade à volta da lagoa?	Porque é que existe biodiversidade à volta da lagoa?	Productive	External
127	GL2	Younger adolescents	Where am I?	Explain why…	Porque é que existe uma lagoa na floresta?	Porque é que existe uma lagoa na floresta?	Productive	External
128	GL8	Older adolescents	Manager for 10 min.	Explain why…	Explica porque é que existe uma lagoa?	Porque é que existem lagoas?	Productive	External
129	GSB1	Younger adolescents	Create your park	Explain why…	Porque é que no meio do mato existem demasiadas plantas invasoras?	Porque é que existem plantas invasoras no meio do mato?	Productive	External
130	GSB1	Younger adolescents	Help the forest	Explain why…	Porque é que existem plantas invasoras?	Porque é que existem plantas invasoras?	Productive	External
131	GSB7	Older adolescents	Lime-Green-Bud-Green	Explain why…	Porque existem plantas secas se chove tanto?	Porque é que existem plantas secas nos Açores se chove tanto?	Productive	External
132	GL7	Older adolescents	Where are the animals?	Explain why…	Porque é que existe poucos animais/insetos no meio ambiente?	Porque é que existem poucos animais / insetos no trilho?	Productive	External
133	GL7	Older adolescents	Lime-Green-Bud-Green	Without the use of a token	Explica a razão pela qual existem vários tons?	Porque é que existem vários tons de verde nas plantas?	Productive	External
134	GL8	Older adolescents	Lime-Green-Bud-Green	Explain how…	Expliquem como existem vários tons de verde.	Porque é que existem vários tons de verde nas plantas?	Productive	External
135	GSB8	Older adolescents	Lime-Green-Bud-Green	Explain why…	Porque é que existem tantos tons de verde?	Porque é que existem vários tons de verde nas plantas?	Productive	External
136	GL8	Older adolescents	Lime-Green-Bud-Green	Explain why…	Porque é que existem vários tons de verde?	Porque é que existem vários tons de verde nas plantas?	Productive	External
137	GSB7	Older adolescents	Lime-Green-Bud-Green	Explain why…	Porque existem tantos tons de verde?	Porque é que existem vários tons de verde nas plantas?	Productive	External
138	GSB7	Older adolescents	Where are the animals?	Explain why…	Porque é que há caracóis no mato?	Porque é que há caracóis no mato?	Productive	External
139	GSB7	Older adolescents	Where are the animals?	Explain why…	Porque é que há moscas no mato?	Porque é que há moscas no mato?	Productive	External
140	GL1	Younger adolescents	Who lives here?	Explain why…	Explica porque é que tem tanto cedro-do-mato cá?	Porque é que há tanto cedro-do-mato na Terceira?	Productive	External
141	GSB7	Older adolescents	Hear the forest	Explain why…	Porque não ouvimos tantos animais?	Porque é que não conseguimos ouvir muitos animais no trilho?	Productive	External
142	GL7	Older adolescents	Manager for 10 min.	Explain why…	Explica porque é que o espaço é limitado [lagoa] e não existem mais espécies (ex. Nenúfares)?	Porque é que não existem mais espécies na lagoa, como por exemplo nenúfares?	Productive	External
143	GSB7	Older adolescents	Manager for 10 min.	Without the use of a token	Qual o motivo para não ter mais seres vivos?	Porque é que não existem mais seres vivos na lagoa?	Productive	External
144	GSB9	Older adolescents	Manager for 10 min.	Explain why…	Explica porque é que não existe flamingos aqui.	Porque é que não há flamingos na lagoa?	Productive	External
145	GSB7	Older adolescents	Manager for 10 min.	Explain why…	Porque não há peixe aqui?	Porque é que não há peixe na lagoa?	Productive	External
146	GL7	Older adolescents	Hear the forest	Explain how…	Explica como é que o número de aves que ouvimos é reduzido?	Porque é que número de aves que ouvimos é reduzido?	Productive	External
147	GL1	Younger adolescents	The smells of the forest	Why is … important?	Porque é importante o cheiro das plantas?	Porque é que o cheiro das plantas é importante?	Productive	External
148	GL5	Younger adolescents	Help the forest	Explain why…	Porque é esta planta invasora das plantas dos Açores?	Porque é que a conteira (coquilho ou roca-da-velha) é uma planta invasora nos Açores?	Productive	External
149	GL2	Younger adolescents	Help the forest	Explain why…	Porque é que o coquilho é uma planta invasora?	Porque é que a conteira (coquilho ou roca-da-velha) é uma planta invasora nos Açores?	Productive	External
150	GL4	Younger adolescents	The mystery of water	Why is … important?	Porque é importante o musgão?	Porque é que o musgão é importante?	Productive	External
151	GSB3	Younger adolescents	The mystery of water	Why is … important?	Porque é que o musgão é importante?	Porque é que o musgão é importante?	Productive	External
152	GSB7	Older adolescents	Hear the forest	Explain why…	Porque o tempo no mato é diferente do que na cidade?	Porque é que o tempo no mato é diferente do tempo na cidade?	Productive	External
153	GL3	Younger adolescents	Who lives here?	Explain why…	Explica porque este lugar é rico nestas espécies de plantas.	Porque é que o trilho dos Mistérios Negros é rico em espécies de plantas?	Productive	External
154	GL7	Older adolescents	Travel in time	Explain why…	Porquê o nome "Trilho dos Mistérios Negros"?	Porque é que o trilho se chama "Trilho dos Mistérios Negros"?	Productive	External
155	GL2	Younger adolescents	The mystery of water	Explain why…	Explica porque é que o musgão tem mais água do que a criptoméria	Porque é que quando esprememos o musgão e a criptoméria só saiu água do musgão, se as duas plantas apanharam chuva?	Productive	External
156	GL3	Younger adolescents	The mystery of water	Explain why…	Explica porque é que o musgão tem mais água do que a criptoméria	Porque é que quando esprememos o musgão e a criptoméria só saiu água do musgão, se as duas plantas apanharam chuva?	Productive	External
157	GL5	Younger adolescents	The mystery of water	Explain why…	Explica porque o musgão tem água e a criptoméria não tem	Porque é que quando esprememos o musgão e a criptoméria só saiu água do musgão, se as duas plantas apanharam chuva?	Productive	External
158	GSB2	Younger adolescents	The mystery of water	Explain why…	Porque é que numa planta sai água e na outra não?	Porque é que quando esprememos o musgão e a criptoméria só saiu água do musgão, se as duas plantas apanharam chuva?	Productive	External
159	GSB1	Younger adolescents	The mystery of water	Explain why…	Porque é que quando esprememos as duas plantas só saiu água de uma, enquanto que as duas apanharam chuva?	Porque é que quando esprememos o musgão e a criptoméria só saiu água do musgão, se as duas plantas apanharam chuva?	Productive	External
160	GL9	Older adolescents	Travel in time	Explain why…	Explica porque futuramente haverá menos biodiversidade.	Porque é que se acha que a biodiversidade será menor no futuro?	Productive	Internal
161	GL2	Younger adolescents	Who lives here?	Explain why…	Porque as espécies são tão protegidas?	Porque existem espécies protegidas?	Productive	Internal
162	GL8	Older adolescents	Hear the forest	Without the use of a token	Explique quais são as espécies endémicas deste espaço.	Quais são as espécies endémicas desta área?	Productive	Internal
163	GL9	Older adolescents	Lime-Green-Bud-Green	Without the use of a token	Em que é que a cor diferencia a beleza da natureza?	Qual é o papel da cor na beleza da natureza?	Productive	External
164	GSB1	Younger adolescents	Create your park	Without the use of a token	É importante haver plantas invasoras?	Qual o papel das plantas invasoras numa região?	Productive	External
165	GL7	Older adolescents	Travel in time	Without the use of a token	Quando foi [criado o Trilho dos Mistérios Negros] e encontra esta zona que começou a poder ser visitada?	Quando é que a zona dos Mistérios Negros passou a ter um trilho visitável?	Productive	External
166	GSB7	Older adolescents	Touch and feel	How are … and … similar?	Em que é que as árvores do mato e da cidade se assemelham?	Que semelhanças existem entre as árvores do mato e as árvores da cidade?	Productive	External
167	GSB8	Older adolescents	Touch and feel	Without the use of a token	Se a nossa ilha não fosse tão húmida existiriam estas mesmas espécies?	Se a nossa ilha não fosse tão húmida existiriam as mesmas espécies?	Productive	External
168	GSB8	Older adolescents	Manager for 10 min.	How are … and … similar?	Em que é que as florestas naturais e lagos se assemelham?	Em que é que as florestas naturais e lagos se assemelham?	Productive	External

## Sheet: Final_Responses(Trail activity)
Participant_ID	Age_Group	Original_Final_Responses (PT)	Dominant_Theme	Degree_Evaluative_Judgements	Evocations_Semantic_Analysis
LG1_01	Younger adolescents	cão, placa, lama	Description of the immediate context	Neutral	-
LG1_02	Younger adolescents	divertido, engraçado, original, pássaros, árvores	Experience of the natural context	Positive	fun, funny, original, birds, trees
LG1_03	Younger adolescents	pássaros, vida, amor, paz	Experience of the natural context	Positive	birds, life, love, peace
LG2_04	Younger adolescents	plantas muitos verdes, muito bonito, variadas espécies	Experience of the natural context	Very positive	green plants, beautiful, biodiversity
LG2_05	Younger adolescents	sons dos pássaros, fauna, flora, beleza, biodiversidade	Experience of the natural context	Positive	sounds of birds, animals, plants, beautiful, biodiversity
LG2_06	Younger adolescents	sons dos pássaros, sol, plantas, árvores, cheiro, natureza	Experience of the natural context	Neutral	-
LG3_07	Younger adolescents	Esta viagem foi magnífica com plantas e paisagens lindas.	Experience of the natural context	Very positive	fantastic trail, beautiful plants, beautiful landscapes
LG3_08	Younger adolescents	natureza, alegria, felicidade, beleza	Experience of the natural context	Positive	nature, joy, hapiness, beautiful
LG3_09	Younger adolescents	alegria, natureza, beleza, céu, luz	Experience of the natural context	Positive	joy, nature, beautiful, sky, light
LG4_10	Younger adolescents	natureza, pássaros, rio, lagoa, escutismo	Description of the immediate context	Neutral	-
LG4_11	Younger adolescents	silêncio, cantar, pássaros	Experience of the natural context	Neutral	-
LG4_12	Younger adolescents	silêncio, árvores, flores, cheiros das plantas (flores)	Experience of the natural context	Neutral	-
LG5_13	Younger adolescents	natureza, caminhada, florestas	Description of the immediate context	Neutral	-
LG5_14	Younger adolescents	natureza, vontade de fazer os 5 km	Assessment of the activities	Positive	nature, willingness to finish the trail
LG5_15	Younger adolescents	natureza, silêncio, pássaros a chilrear	Experience of the natural context	Positive	nature, silence, sounds of birds
LG7_16	Older adolescents	-	Unquotable	Unquotable	Unquotable
LG7_17	Older adolescents	-	Unquotable	Unquotable	Unquotable
LG8_18	Older adolescents	Gostei de tudo.	Assessment of the activities	Very positive	liked everything
LG8_19	Older adolescents	Gostei muito da atividade uma vez que consegui aproveitar mais a ver a natureza e consegui observar melhor tudo o que estava ao meu redor.	Assessment of the activities	Very positive	enabled the observation of natural details
LG9_20	Older adolescents	Gostei muito do projeto, acho que é bom podermos ajudar neste tipo de atividade e criativa.	Assessment of the activities	Very positive	liked the intervention, helping creative research
LG9_21	Older adolescents	Foi uma atividade criativa, gostei muito do projeto e as paisagens eram muito bonitas.	Assessment of the activities	Very positive	experience of a creative activity, liked the intervention, beautiful landscapes
STBG1_01	Younger adolescents	chuva, vento, lama, erva, ilhas, lenço	Description of the immediate context	Neutral	-
STBG1_02	Younger adolescents	árvores, plantas, madeira, esquilos, chefe, musgo	Description of the immediate context	Neutral	-
STBG2_03	Younger adolescents	natureza, flores, florestação	Description of the immediate context	Neutral	-
STBG2_04	Younger adolescents	natureza, plantas, animais, aventura, exploração, laurissilva	Experience of the natural context	Positive	nature, plants, animals, adventure, exploration, laurissilva
STBG2_05	Younger adolescents	vento, árvores, trilhos	Description of the immediate context	Neutral	-
STBG3_06	Younger adolescents	beleza, encanto, descanso, cheiro	Experience of the natural context	Positive	beautiful, delight, rest, smell
STBG3_07	Younger adolescents	chuva, frio, ver um escaravelho dos fungos, fixe	Experience of the natural context	Positive	rain, cold, animals, cool
STBG3_08	Younger adolescents	beleza, paisagens lindas, tempo	Experience of the natural context	Very positive	beautiful, beautiful landscapes, weather
STBG7_09	Older adolescents	A natureza é o melhor que podemos ter porque com ela sentimos os seus sons e o ar puro que é o contrário da cidade.	Experience of the natural context	Very positive	being in nature, experience natural sounds, experience fresh air
STBG7_10	Older adolescents	Ocorre-me que a vida selvagem é muito boa e alegre, calma e amigável.	Experience of the natural context	Positive	expanded the appreciation of wild life
STBG7_11	Older adolescents	Com esta atividade conseguimos aprender um pouco sobre alguns conceitos da natureza e sobre animais existentes e não existentes da lagoa ou na ilha.	Assessment of the activities	Positive	promoted learning about the natural concepts, promoted learning about animals
STBG8_12	Older adolescents	Esta atividade fez-me olhar de forma diferente para a natureza e que devemos preservar o que nos rodeia.	Assessment of the activities	Positive	enabled the change of perspectives about nature, promoted the sense of nature preservation
STBG8_13	Older adolescents	Esta atividade fez-me olhar para a natureza mais ao pormenor.	Assessment of the activities	Positive	enabled the observation of natural details
STBG9_14	Older adolescents	Esta atividade deixou-me conhecer a natureza mais de perto, e a saber apreciar melhor o que me rodeia.	Assessment of the activities	Positive	enabled the observation of natural details, enabled the appreciation of the imediate context
STBG9_15	Older adolescents	Esta atividade foi interessante pois consegui prestar atenção a pormenores e fazer perguntas que nunca tinha pensado antes.	Assessment of the activities	Positive	enabled the observation of natural details, prompted questioning, expanded thinking

## Sheet: Motives_to_Return(Post-trail)
Response_ID	Participant_ID	Age_Group	Responses related to the motives to return to the trail (PT)	Focus of the motives to return
1	P_01	Younger adolescents	Gostaria de voltar ao trilho.	Unquotable
2	P_02	Younger adolescents	Porque eu gosto de andar em trilhos.	The nature
3	P_03	Younger adolescents	Para conhecer melhor.	The trail of Mistérios Negros
4	P_04	Older adolescents	É uma opção de trilho para estarmos em contacto com a natureza.	The nature
5	P_04	Older adolescents	Com amigos ou até mesmo familiares para passarmos um dia e tarde diferente.	The nature
6	P_04	Older adolescents	Porque é um trilho interessante.	The trail of Mistérios Negros
7	P_05	Older adolescents	Neste pequeno bocadinho de caminhada (trilho) gostei do que vi por isso, é que gostava de voltar para poder apreciar um pouco mais e tirar algumas recordações.	The trail of Mistérios Negros
8	P_06	Older adolescents	Dizem que é interessante	The trail of Mistérios Negros
9	P_07	Younger adolescents	Porque gostaría de terminar	The trail of Mistérios Negros
10	P_08	Younger adolescents	Para o fazer todo	The trail of Mistérios Negros
11	P_09	Younger adolescents	Porque nunca fui	The trail of Mistérios Negros
12	P_10	Older adolescents	Porque acho sempre interessante fazer esse trilho mesmo que já o tenha feito algumas vezes pois tudo estará sempre com algumas diferenças logo podemos sempre ver algo que não teríamos visto da última vez.	The nature
13	P_11	Older adolescents	Para acabar o trilho, nunca fiz o trilho até ao fim.	The trail of Mistérios Negros
14	P_11	Older adolescents	Achei que era muito bonito.	The trail of Mistérios Negros
15	P_12	Younger adolescents	Para fazê-lo todo.	The trail of Mistérios Negros
16	P_13	Younger adolescents	Para estar ao ar livre	The nature
17	P_14	Younger adolescents	Porque gostei da experiência	The activities
18	P_15	Younger adolescents	É porque gostei do trilho	The trail of Mistérios Negros
19	P_16	Older adolescents	Porque seria a primeira vez que faço o trilho.	The trail of Mistérios Negros
20	P_17	Younger adolescents	Porque foi giro	The activities
21	P_18	Younger adolescents	Porque achei lindo	The trail of Mistérios Negros
22	P_19	Older adolescents	Para fazer de novo o trilho, porque é muito interessante.	The trail of Mistérios Negros
23	P_20	Older adolescents	O trilho é divertido.	The activities
24	P_20	Older adolescents	Para aprender novos conhecimentos.	The trail of Mistérios Negros
25	P_21	Older adolescents	Para conviver mais com a natureza, porque os rapazes de hoje em dia tão sempre enfiados em casa.	The nature
26	P_22	Younger adolescents	Para aprender mais.	The trail of Mistérios Negros
27	P_23	Older adolescents	Porque é um trilho bonito com uma vasta biodiversidade, com paisagens interessantes.	The trail of Mistérios Negros
28	P_24	Older adolescents	Porque eu gosto muito de caminhadas, de explorar e da natureza.	The nature
29	P_25	Older adolescents	Porque é interessante.	The trail of Mistérios Negros
30	P_26	Older adolescents	Pois gostei do trilho.	The trail of Mistérios Negros
31	P_26	Older adolescents	Gostaria de o fazer todo.	The trail of Mistérios Negros
32	P_27	Older adolescents	Pois é um trilho bastante interessante e significativo.	The trail of Mistérios Negros
33	P_28	Younger adolescents	Para o poder fazer do início ao fim.	The trail of Mistérios Negros
34	P_29	Younger adolescents	Porque eu não fui da última vez	The trail of Mistérios Negros
35	P_30	Younger adolescents	Para fazer o trilho todo.	The trail of Mistérios Negros
36	P_31	Younger adolescents	[Com um amigo]	Unquotable
37	P_32	Younger adolescents	Porque nunca fui.	The trail of Mistérios Negros
38	P_33	Younger adolescents	-	Unquotable
